# Supplementary material for: Redox Mechanism of Azathioprine and Its Interaction with DNA
Source: Int J Mol Sci. 2021 Jun 24;22(13):6805. doi: 10.3390/ijms22136805 (PMC8268956; doi:10.3390/ijms22136805)
Supplement: Supplementary file 1 [file ijms-22-06805-s001.zip]

Archive with 1 entries (1 files):
- ijms-1255133-supplementary.pdf
